# Supplementary material for: Conditions during adulthood affect cohort-specific reproductive success in an Arctic-nesting goose population
Source: PeerJ. 2016 May 24;4:e2044. doi: 10.7717/peerj.2044 (PMC4888290; doi:10.7717/peerj.2044)
Supplement: Supplemental Information 1 [file peerj-04-2044-s005.csv]

Weegman et al.; Conditions during adulthood affect cohort-specific reproductive success in an Arctic-nesting goose population
Breeder	Cohort	Cohort n	Breeding year	BY May NAO	CBCI	BY Dec NAO
1	1983	29	1985	-0.49	-0.49	0.22
0	1983	29	1986	0.85	0.18	0.99
1	1983	29	1987	0.98	0.446666667	0.32
1	1983	29	1988	0.63	0.4925	0.61
0	1983	29	1989	1.38	0.67	-1.15
0	1983	29	1990	-1.53	0.303333333	0.22
0	1983	29	1991	0.08	0.271428571	0.46
0	1983	29	1992	2.63	0.56625	0.47
0	1983	29	1993	-0.78	0.416666667	1.56
0	1984	59	1986	0.85	0.85	0.99
1	1984	59	1987	0.98	0.915	0.32
1	1984	59	1988	0.63	0.82	0.61
1	1984	59	1989	1.38	0.96	-1.15
0	1984	59	1990	-1.53	0.462	0.22
0	1984	59	1991	0.08	0.398333333	0.46
0	1984	59	1992	2.63	0.717142857	0.47
0	1984	59	1993	-0.78	0.53	1.56
1	1984	59	1994	-0.57	0.407777778	2.02
1	1985	72	1987	0.98	0.98	0.32
1	1985	72	1988	0.63	0.805	0.61
1	1985	72	1989	1.38	0.996666667	-1.15
1	1985	72	1990	-1.53	0.365	0.22
0	1985	72	1991	0.08	0.308	0.46
0	1985	72	1992	2.63	0.695	0.47
0	1985	72	1993	-0.78	0.484285714	1.56
0	1985	72	1994	-0.57	0.3525	2.02
0	1985	72	1995	-1.49	0.147777778	-1.67
1	1986	56	1988	0.63	0.63	0.61
1	1986	56	1989	1.38	1.005	-1.15
1	1986	56	1990	-1.53	0.16	0.22
0	1986	56	1991	0.08	0.14	0.46
0	1986	56	1992	2.63	0.638	0.47
0	1986	56	1993	-0.78	0.401666667	1.56
1	1986	56	1994	-0.57	0.262857143	2.02
0	1986	56	1995	-1.49	0.04375	-1.67
0	1986	56	1996	-1.06	-0.078888889	-1.41
1	1987	53	1989	1.38	1.38	-1.15
1	1987	53	1990	-1.53	-0.075	0.22
1	1987	53	1991	0.08	-0.023333333	0.46
0	1987	53	1992	2.63	0.64	0.47
0	1987	53	1993	-0.78	0.356	1.56
0	1987	53	1994	-0.57	0.201666667	2.02
0	1987	53	1995	-1.49	-0.04	-1.67
0	1987	53	1996	-1.06	-0.1675	-1.41
0	1987	53	1997	-0.28	-0.18	-0.96
1	1988	36	1990	-1.53	-1.53	0.22
0	1988	36	1991	0.08	-0.725	0.46
0	1988	36	1992	2.63	0.393333333	0.47
0	1988	36	1993	-0.78	0.1	1.56
0	1988	36	1994	-0.57	-0.034	2.02
0	1988	36	1995	-1.49	-0.276666667	-1.67
0	1988	36	1996	-1.06	-0.388571429	-1.41
0	1988	36	1997	-0.28	-0.375	-0.96
0	1988	36	1998	-1.32	-0.48	0.87
0	1989	24	1991	0.08	0.08	0.46
0	1989	24	1992	2.63	1.355	0.47
0	1989	24	1993	-0.78	0.643333333	1.56
1	1989	24	1994	-0.57	0.34	2.02
0	1989	24	1995	-1.49	-0.026	-1.67
0	1989	24	1996	-1.06	-0.198333333	-1.41
0	1989	24	1997	-0.28	-0.21	-0.96
0	1989	24	1998	-1.32	-0.34875	0.87
0	1989	24	1999	0.92	-0.207777778	1.61
0	1990	42	1992	2.63	2.63	0.47
0	1990	42	1993	-0.78	0.925	1.56
1	1990	42	1994	-0.57	0.426666667	2.02
0	1990	42	1995	-1.49	-0.0525	-1.67
0	1990	42	1996	-1.06	-0.254	-1.41
1	1990	42	1997	-0.28	-0.258333333	-0.96
1	1990	42	1998	-1.32	-0.41	0.87
0	1990	42	1999	0.92	-0.24375	1.61
0	1990	42	2000	1.58	-0.041111111	-0.58
0	1991	38	1993	-0.78	-0.78	1.56
0	1991	38	1994	-0.57	-0.675	2.02
1	1991	38	1995	-1.49	-0.946666667	-1.67
0	1991	38	1996	-1.06	-0.975	-1.41
1	1991	38	1997	-0.28	-0.836	-0.96
0	1991	38	1998	-1.32	-0.916666667	0.87
0	1991	38	1999	0.92	-0.654285714	1.61
0	1991	38	2000	1.58	-0.375	-0.58
0	1991	38	2001	-0.02	-0.335555556	-0.83
1	1992	38	1994	-0.57	-0.57	2.02
1	1992	38	1995	-1.49	-1.03	-1.67
0	1992	38	1996	-1.06	-1.04	-1.41
0	1992	38	1997	-0.28	-0.85	-0.96
1	1992	38	1998	-1.32	-0.944	0.87
1	1992	38	1999	0.92	-0.633333333	1.61
0	1992	38	2000	1.58	-0.317142857	-0.58
0	1992	38	2001	-0.02	-0.28	-0.83
0	1992	38	2002	-0.22	-0.273333333	-0.94
1	1993	41	1995	-1.49	-1.49	-1.67
0	1993	41	1996	-1.06	-1.275	-1.41
0	1993	41	1997	-0.28	-0.943333333	-0.96
1	1993	41	1998	-1.32	-1.0375	0.87
0	1993	41	1999	0.92	-0.646	1.61
0	1993	41	2000	1.58	-0.275	-0.58
0	1993	41	2001	-0.02	-0.238571429	-0.83
0	1993	41	2002	-0.22	-0.23625	-0.94
0	1993	41	2003	0.01	-0.208888889	0.64
0	1994	44	1996	-1.06	-1.06	-1.41
1	1994	44	1997	-0.28	-0.67	-0.96
1	1994	44	1998	-1.32	-0.886666667	0.87
1	1994	44	1999	0.92	-0.435	1.61
0	1994	44	2000	1.58	-0.032	-0.58
1	1994	44	2001	-0.02	-0.03	-0.83
1	1994	44	2002	-0.22	-0.057142857	-0.94
0	1994	44	2003	0.01	-0.04875	0.64
0	1994	44	2004	0.19	-0.022222222	1.21
0	1995	30	1997	-0.28	-0.28	-0.96
0	1995	30	1998	-1.32	-0.8	0.87
0	1995	30	1999	0.92	-0.226666667	1.61
0	1995	30	2000	1.58	0.225	-0.58
0	1995	30	2001	-0.02	0.176	-0.83
1	1995	30	2002	-0.22	0.11	-0.94
0	1995	30	2003	0.01	0.095714286	0.64
0	1995	30	2004	0.19	0.1075	1.21
1	1995	30	2005	-1.25	-0.043333333	-0.44
0	1996	25	1998	-1.32	-1.32	0.87
0	1996	25	1999	0.92	-0.2	1.61
0	1996	25	2000	1.58	0.393333333	-0.58
0	1996	25	2001	-0.02	0.29	-0.83
0	1996	25	2002	-0.22	0.188	-0.94
0	1996	25	2003	0.01	0.158333333	0.64
0	1996	25	2004	0.19	0.162857143	1.21
0	1996	25	2005	-1.25	-0.01375	-0.44
0	1996	25	2006	-1.14	-0.138888889	1.34
0	1997	15	1999	0.92	0.92	1.61
0	1997	15	2000	1.58	1.25	-0.58
0	1997	15	2001	-0.02	0.826666667	-0.83
0	1997	15	2002	-0.22	0.565	-0.94
1	1997	15	2003	0.01	0.454	0.64
0	1997	15	2004	0.19	0.41	1.21
0	1997	15	2005	-1.25	0.172857143	-0.44
0	1997	15	2006	-1.14	0.00875	1.34
0	1997	15	2007	0.66	0.081111111	0.34
0	1998	31	2000	1.58	1.58	-0.58
0	1998	31	2001	-0.02	0.78	-0.83
0	1998	31	2002	-0.22	0.446666667	-0.94
1	1998	31	2003	0.01	0.3375	0.64
0	1998	31	2004	0.19	0.308	1.21
1	1998	31	2005	-1.25	0.048333333	-0.44
0	1998	31	2006	-1.14	-0.121428571	1.34
1	1998	31	2007	0.66	-0.02375	0.34
0	1998	31	2008	-1.73	-0.213333333	-0.28
0	1999	15	2001	-0.02	-0.02	-0.83
0	1999	15	2002	-0.22	-0.12	-0.94
0	1999	15	2003	0.01	-0.076666667	0.64
0	1999	15	2004	0.19	-0.01	1.21
0	1999	15	2005	-1.25	-0.258	-0.44
0	1999	15	2006	-1.14	-0.405	1.34
0	1999	15	2007	0.66	-0.252857143	0.34
0	1999	15	2008	-1.73	-0.4375	-0.28
0	1999	15	2009	1.68	-0.202222222	-1.93
0	2001	9	2003	0.01	0.01	0.64
0	2001	9	2004	0.19	0.1	1.21
1	2001	9	2005	-1.25	-0.35	-0.44
0	2001	9	2006	-1.14	-0.5475	1.34
0	2001	9	2007	0.66	-0.306	0.34
1	2001	9	2008	-1.73	-0.543333333	-0.28
0	2001	9	2009	1.68	-0.225714286	-1.93
0	2001	9	2010	-1.49	-0.38375	-1.85
0	2001	9	2011	-0.06	-0.347777778	2.52
0	2002	39	2004	0.19	0.19	1.21
1	2002	39	2005	-1.25	-0.53	-0.44
0	2002	39	2006	-1.14	-0.733333333	1.34
1	2002	39	2007	0.66	-0.385	0.34
0	2002	39	2008	-1.73	-0.654	-0.28
1	2002	39	2009	1.68	-0.265	-1.93
0	2002	39	2010	-1.49	-0.44	-1.85
0	2002	39	2011	-0.06	-0.3925	2.52
0	2002	39	2012	-0.91	-0.45	0.17
0	2003	40	2005	-1.25	-1.25	-0.44
0	2003	40	2006	-1.14	-1.195	1.34
0	2003	40	2007	0.66	-0.576666667	0.34
0	2003	40	2008	-1.73	-0.865	-0.28
0	2003	40	2009	1.68	-0.356	-1.93
0	2003	40	2010	-1.49	-0.545	-1.85
0	2003	40	2011	-0.06	-0.475714286	2.52
0	2003	40	2012	-0.91	-0.53	0.17
0	2003	40	2013	0.57	-0.407777778	0.95
