# Supplementary material for: Conditions during adulthood affect cohort-specific reproductive success in an Arctic-nesting goose population
Source: PeerJ. 2016 May 24;4:e2044. doi: 10.7717/peerj.2044 (PMC4888290; doi:10.7717/peerj.2044)
Supplement: Supplemental Information 2 [file peerj-04-2044-s006.csv]

Weegman et al.; Conditions during adulthood affect cohort-specific reproductive success in an Arctic-nesting goose population
Code	Hatch.year	Age at first breeding	Breeding year	First brood size	BY May NAO	BY Dec NAO prior	HY May NAO	BCI
AA1	1983	2	1985	3	-0.49	0	-0.07	0.54
AA2	1983	4	1987	2	0.98	0.99	-0.07	0.18
AA3	1983	5	1988	1	0.63	0.32	-0.07	0.446666667
AA4	1983	5	1988	4	0.63	0.32	-0.07	0.446666667
AA5	1984	3	1987	4	0.98	0.99	0.54	0.85
AA6	1984	3	1987	2	0.98	0.99	0.54	0.98
AA7	1984	3	1987	3	0.98	0.99	0.54	0.63
AA8	1984	3	1987	2	0.98	0.99	0.54	1.38
AA9	1984	4	1988	4	0.63	0.32	0.54	0.915
AB1	1984	4	1988	2	0.63	0.32	0.54	0.915
AB2	1984	4	1988	3	0.63	0.32	0.54	0.915
AB3	1984	4	1988	5	0.63	0.32	0.54	0.915
AB4	1984	5	1989	4	1.38	0.61	0.54	0.82
AB5	1984	10	1994	2	-0.57	1.56	0.54	0.53
AB6	1984	11	1995	6	-1.49	2.02	0.54	0.407777778
AB7	1985	2	1987	5	0.98	0.99	-0.49	0.85
AB8	1985	2	1987	5	0.98	0.99	-0.49	0.85
AB9	1985	3	1988	4	0.63	0.32	-0.49	0.98
AC1	1985	3	1988	6	0.63	0.32	-0.49	0.98
AC2	1985	4	1989	4	1.38	0.61	-0.49	0.805
AC3	1985	4	1989	4	1.38	0.61	-0.49	0.805
AC4	1985	4	1989	3	1.38	0.61	-0.49	0.805
AC5	1985	5	1990	4	-1.53	-1.15	-0.49	0.996666667
AC6	1985	5	1990	3	-1.53	-1.15	-0.49	0.996666667
AC7	1986	2	1988	1	0.63	0.32	0.85	0.98
AC8	1986	2	1988	2	0.63	0.32	0.85	0.98
AC9	1986	3	1989	1	1.38	0.61	0.85	0.63
AD1	1986	3	1989	2	1.38	0.61	0.85	0.63
AD2	1986	3	1989	1	1.38	0.61	0.85	0.63
AD3	1986	3	1989	3	1.38	0.61	0.85	0.63
AD4	1986	4	1990	1	-1.53	-1.15	0.85	1.005
AD5	1986	8	1994	4	-0.57	1.56	0.85	0.401666667
AD6	1987	3	1990	1	-1.53	-1.15	0.98	1.38
AD7	1987	4	1991	4	0.08	0.22	0.98	-0.075
AD8	1987	12	1999	4	0.92	0.87	0.98	-0.294
AD9	1988	2	1990	4	-1.53	-1.15	0.63	1.38
AE1	1988	2	1990	4	-1.53	-1.15	0.63	1.38
AE2	1989	5	1994	1	-0.57	1.56	1.38	0.643333333
AE3	1989	5	1994	3	-0.57	1.56	1.38	0.643333333
AE4	1990	4	1994	3	-0.57	1.56	-1.53	0.925
AE5	1990	7	1997	2	-0.28	-1.41	-1.53	-0.254
AE6	1990	8	1998	2	-1.32	-0.96	-1.53	-0.258333333
AE7	1990	8	1998	2	-1.32	-0.96	-1.53	-0.258333333
AE8	1990	14	2004	1	0.19	0.64	-1.53	-0.05
AE9	1991	4	1995	3	-1.49	2.02	0.08	-0.675
AF1	1991	4	1995	3	-1.49	2.02	0.08	-0.675
AF2	1991	6	1997	2	-0.28	-1.41	0.08	-0.975
AF3	1992	2	1994	3	-0.57	1.56	2.63	-0.78
AF4	1992	3	1995	3	-1.49	2.02	2.63	-0.57
AF5	1992	6	1998	1	-1.32	-0.96	2.63	-0.85
AF6	1992	7	1999	4	0.92	0.87	2.63	-0.944
AF7	1992	11	2003	2	0.01	-0.94	2.63	-0.273333333
AF8	1993	2	1995	4	-1.49	2.02	-0.78	-0.57
AF9	1993	5	1998	2	-1.32	-0.96	-0.78	-0.943333333
AG1	1994	3	1997	3	-0.28	-1.41	-0.57	-1.06
AG2	1994	4	1998	3	-1.32	-0.96	-0.57	-0.67
AG3	1994	5	1999	3	0.92	0.87	-0.57	-0.886666667
AG4	1994	7	2001	4	-0.02	-0.58	-0.57	-0.032
AG5	1994	8	2002	4	-0.22	-0.83	-0.57	-0.03
AG6	1995	7	2002	2	-0.22	-0.83	-1.49	0.176
AG7	1995	7	2002	2	-0.22	-0.83	-1.49	0.176
AG8	1995	10	2005	2	-1.25	1.21	-1.49	0.1075
AG9	1997	6	2003	2	0.01	-0.94	-0.28	0.826666667
AH1	1998	5	2003	3	0.01	-0.94	-1.32	0.446666667
AH2	1998	5	2003	2	0.01	-0.94	-1.32	0.446666667
AH3	1998	5	2003	2	0.01	-0.94	-1.32	0.446666667
AH4	1998	7	2005	3	-1.25	1.21	-1.32	0.308
AH5	1998	9	2007	3	0.66	1.34	-1.32	-0.121428571
AH6	2001	4	2005	4	-1.25	1.21	-0.02	0.1
AH7	2001	7	2008	3	-1.73	0.34	-0.02	-0.306
AH8	2002	3	2005	1	-1.25	1.21	-0.22	0.19
AH9	2002	5	2007	3	0.66	1.34	-0.22	-0.733333333
AJ1	2002	7	2009	4	1.68	-0.28	-0.22	-0.654
AJ2	2002	7	2009	2	1.68	-0.28	-0.22	-0.654
